# Supplementary material for: Combinations of Cannabidiol and Δ9-Tetrahydrocannabinol in Reducing Chemotherapeutic Induced Neuropathic Pain
Source: Biomedicines. 2022 Oct 12;10(10):2548. doi: 10.3390/biomedicines10102548 (PMC9599350; doi:10.3390/biomedicines10102548)
Supplement: Supplementary file 1 [file biomedicines-10-02548-s001.zip]

Archive with 2 entries (2 files):
- biomedicines-1922342-supplementary figures .pdf
- biomedicines-1922342-supplementary tables.xlsx
