# Supplementary material for: Combinations of Cannabidiol and Δ9-Tetrahydrocannabinol in Reducing Chemotherapeutic Induced Neuropathic Pain
Source: Biomedicines. 2022 Oct 12;10(10):2548. doi: 10.3390/biomedicines10102548 (PMC9599350; doi:10.3390/biomedicines10102548)
Supplement: Supplementary file 1 [file biomedicines-10-02548-s001.zip › biomedicines-1922342-supplementary tables.xlsx]

## Sheet: Supplemental Table S1 - Cannab
Cannabinoid	CBD-Extract (mg/mL)	THC-Extract (mg/mL)
CBC		3.61
CBD	70	0.55
CBDA		0.35
CBDV	1.14	0.04
CBG		8.2
CBGA		0.26
CBN		5.87
d8-THC
THCA		0.27
d9-THC	1.59	218.58
Total Cannabinoid (mg/mL)	72.73	237.73

## Sheet: Supplemental Table S2 - Terpene
	CBD-Extract (ppm)	THC-Extract (ppm)
β-Farnesene		381.7
β-Caryophyllene	7373.84	2557.16
α-Humulene	2141.33	501.38
α-Farnesene		0.19
(-) α-Bisabolol	138.897	250.67
β-Myrcene	6.267	305.51
R (+) Limonene	6.641	161.66
3-Carene		7.6
Endo-Fenchyl Alcohol	166.36	139.5
α-Terpineol	14.265
Guaiol		171.34
α-Pinene	0.466	436.8
Linalool	110.226	188.1
(-)-Caryophyllene Oxide	1458.01
Camphene	0.869	27.32
α-Terpinene	6.112	16.7
Eucalyptol	25.073	58.4
ɣ-Terpinene	2.127	22.85
Fenchone	0.313	9.83
Trans-Nerolidol	150.374	74.8
(1R)-(+)-Camphor
Valencene		1000.53
(+) Cedrol		57.08
Cis-Nerolidol		0.027
L-Fenchone
α-Phellandrene		13.79
Hexahydro Thymol
α-Cedrene
cis-Ocimene		36.03
(-)-Borneol		16
β-pinene		212.14
Terpinolene		83.72
Nerol		4.97
Trans-Ocimene		4.23
Sabinene		0.77
Total Terpene (ppm)	11601.2	6740.8
Total Terpene (mg/g)	11.6012	6.7408
